# Supplementary material for: Synthesis, Electrochemical and Fluorescence Properties of the First Fluorescent Member of the Ferrocifen Family and of Its Oxidized Derivatives
Source: Molecules. 2022 Oct 8;27(19):6690. doi: 10.3390/molecules27196690 (PMC9571219; doi:10.3390/molecules27196690)
Supplement: Supplementary file 1 [file molecules-27-06690-s001.zip]

Archive with 1 entries (1 files):
- molecules-1941130-supplementary.pdf
